# Supplementary material for: Advancing clinical trial equity through integration of telehealth and decentralized treatment
Source: JNCI Cancer Spectr. 2024 Jun 20;8(4):pkae050. doi: 10.1093/jncics/pkae050 (PMC11240839; doi:10.1093/jncics/pkae050)
Supplement: pkae050_Supplementary_Data [file pkae050_supplementary_data.zip]

Archive with 2 entries (2 files):
- Supplementary Table 1_2.docx
- Supplementary Material Research Protocol.docx
